# Supplementary material for: Seven years of studying the associations between political polarization and problematic information: a literature review
Source: Front Sociol. 2023 May 11;8:1174161. doi: 10.3389/fsoc.2023.1174161 (PMC10213760; doi:10.3389/fsoc.2023.1174161)
Supplement: Supplementary file 1 [file Data_Sheet_1.xlsx]

## Sheet: Data Sheet_new_vers_FINAL
Dataset referring to the research conducted by Giada Marino and Laura Iannelli and described in the article "Seven years of studying the associations between political polarization and problematic information: A literature review" published in 2023 in Frontiers of Sociology (8:1174161).
Authors	Title	Title_clean	Year	ArticleURL	Source	DOI	Volume	Issue	StartPage	EndPage	Type of publication	Abstract	Do(es) the author(s) provide a definition of polarization?	Political polarization definition (provided by the author(s) or deduced from the measures)	Additional notes on polarization definition	Do(es) the author(s) provide a definition of problematic information?	Problematic information definition (provided by the author(s) or deduced from the measures)	Additional notes on problematic information definition	Micro, meso or macro phenomena	Theoretical or empirical	Methods & techniques: qualitative, quantitative, mixed	Methods & techniques: primary technique	Methods & techniques: secondary technique, if any	Direction of relationship	Cross-sectional or longitudinal design	Elements of context: Time of crisis or peace time	Elements of context: which crisis, if any?	Year of data collection	Media context: is a specific media mentioned?	Media context: which media, if any?	Are one or more countries mentioned as the object of the analysis?	Is this a comparative study?	Eventually, which country/ies are mentioned?	Is an association/relationship between political polarization and problematic information detected?	Which association/relationship, if any?	Additional notes on findings	Relationship direction, if any	Are limitations explicitly mentioned?	Limitations	Dataset
Ribeiro, M. H., Calais, P. H., Almeida, V. A., & Meira Jr, W	"Everything I disagree with is# FakeNews": Correlating political polarization and spread of misinformation	everything i disagree with is fakenews correlating political polarization and spread of misinformation	2017	https://arxiv.org/abs/1706.05924	arXiv	https://doi.org/10.48550/arXiv.1706.05924	NA	NA	NA	NA	Preprint	An important challenge in the process of tracking and detecting the dissemination of misinformation is to understand the political gap between people that engage with the so called "fake news". A possible factor responsible for this gap is opinion polarization, which may prompt the general public to classify content that they disagree or want to discredit as fake. In this work, we study the relat…	N	others_echo-chambers		Y	misinformation		macro	empirical	quanti	Social media big data analysis	NA	NA	cross	Peace time	NA	2017	Y	Twitter	N	NA	NA	N	NA	NA	NA	N	NA	1
Guess, A. M., Lockett, D., Lyons, B., Montgomery, J. M., Nyhan, B., & Reifler, J.	‚ÄúFake news‚Äù may have limited effects beyond increasing beliefs in false claims	fake news may have limited effects beyond increasing beliefs in false claims	2020	https://misinforeview.hks.harvard.edu/article/fake-news-limited-effects-on-political-participation/	Misinformation Review	https://doi.org/10.37016/mr-2020-004	1	1	1	12	Journal article	Since 2016, there has been an explosion of interest in misinformation and its role in elections. Research by news outlets, government agencies, and academics alike has shown that millions of Americans have been exposed to dubious political news online. However, relatively little research has focused on documenting the effects of consuming this content. Our results suggest that many claims about t…	N	affective	thermometer of feelings	N	other_untrustworthy content		micro	empirical	quanti	survey	NA	Does news from untrustworthy websites (‚Äúfake news‚Äù) influence political attitudes and beliefs?	long	Peace time	NA	2018-2019	N	NA	Y	N	US	Y	Finding 2: Consumption of untrustworthy websites is associated with polarized feelings toward the political parties.	NA	PtoF	N	NA	2
Hashemi, M.	A data-driven framework for coding the intent and extent of political tweeting, disinformation, and extremism	a data-driven framework for coding the intent and extent of political tweeting disinformation and extremism	2021	https://www.mdpi.com/1054986	Information	https://doi.org/10.3390/info12040148	12	4	1	21	Journal article	Disinformation campaigns on online social networks (OSNs) in recent years have underscored democracy‚Äôs vulnerability to such operations and the importance of identifying such operations and dissecting their methods, intents, and source. This paper is another milestone in a line of research on political disinformation, propaganda, and extremism on OSNs. A total of 40,000 original Tweets (not re-…	Y	divergence		Y	disinformation		micro	empirical	quali	content analysis	NA	NA	NA	Time of crisis	election	2020-2021	Y	Twitter	Y	N	US	Y	The results show that disinformation and extreme opinions are more common among rightists Tweets than leftist Tweets.	NA	NA	N	NA	1
Sikder, O., Smith, R. E., Vivo, P., & Livan, G.	A minimalistic model of bias, polarization and misinformation in social networks	a minimalistic model of bias polarization and misinformation in social networks	2020	https://www.nature.com/articles/s41598-020-62085-w	Scientific reports	https://doi.org/10.1038/s41598-020-62085-w	10	NA	1	11	Journal article	Online social networks provide users with unprecedented opportunities to engage with diverse opinions. At the same time, they enable confrmation bias on large scales by empowering individuals to self-select narratives they want to be exposed to. A precise understanding of such tradeofs is still largely missing. We introduce a social learning model where most participants in a network update their…	Y	divergence	issue	N	misinformation		macro	theoretical	NA		NA	NA	NA	Peace time	NA	NA	N	NA	Y	N	US	N	NA	NA	NA	N	NA	2
Potthast, M., Kiesel, J., Reinartz, K., Bevendorff, J., & Stein, B.	A stylometric inquiry into hyperpartisan and fake news	a stylometric inquiry into hyperpartisan and fake news	2017	https://arxiv.org/abs/1702.05638	arXiv	https://doi.org/10.48550/arXiv.1702.05638	NA	NA	NA	NA	Preprint	This paper reports on a writing style analysis of hyperpartisan (i.e., extremely one-sided) news in connection to fake news. It presents a large corpus of 1,627 articles that were manually fact-checked by professional journalists from BuzzFeed. The articles originated from 9 well-known political publishers, 3 each from the mainstream, the hyperpartisan left-wing, and the hyperpartisan right-wing.…	Y	divergence		Y	fake news		micro	empirical	quanti	content analysis	NA	NA	cross	Peace time	NA	2016	Y	Facebook	N	NA	NA	N	NA	NA	NA	N	NA	1
Riley, J. K.	Angry Enough to Riot: An Analysis of In-Group Membership, Misinformation, and Violent Rhetoric on TheDonald. win Between Election Day and Inauguration	angry enough to riot an analysis of in group membership misinformation and violent rhetoric on thedonald win between election day and inauguration	2022	https://journals.sagepub.com/doi/full/10.1177/20563051221109189	Social Media+ Society	https://doi.org/10.1177/20563051221109189	8	2	1	12	Journal article	This study was a mixed-method quantitative and qualitative analysis that analyzed content posted to TheDonald.win, a web forum popular with extreme supporters of Donald Trump. The purpose of this study was to expand knowledge of the dynamics of radicalized online spaces, especially the role that shifting In-Group and Out-Group membership plays in fomenting increased levels of observably radicaliz…	N	divergence		N	misinformation		meso	empirical	mixed	content analysis	social media big data analysis	NA	cross	Time of crisis	election	2020-2021	Y	TheDonald.win	Y	N	US	Y	The study found that In-Group membership was maintained only by expressing open, public support of Trump‚Äôs claims of election fraud, that misinformation was rampant on the site but was often vague in its linguistic form, and that posters to TheDonald.win saw their own In-Group as the victims of violence more often than they used violent rhetoric against members of the Out-Group.	NA	NA	Y	studying misinformation spread through observetional data is tricky because it does understand motivations	2
Byington, B.	Antisemitic Conspiracy Theories and Violent Extremism on the Far Right: a Public Health Approach to Counter-Radicalization	antisemitic conspiracy theories and violent extremism on the far right a public health approach to counter-radicalization	2019	https://www.degruyter.com/document/doi/10.26613/jca_2.1.19/html	Journal of Contemporary Antisemitism	https://doi.org/10.26613/jca/2.1.19	2	1	1	18	Journal article	Conspiracy theories, and especially antisemitic conspiracy theories, form a core ideological component of right-wing violent extremism in the United States. This article argues that conspiracy narratives and their psychological antecedents are key to understanding the ideological appeal of right-wing extremist formations such as white supremacist and Christian Identity movements, providing insigh…	N	divergence	issue_antisemitic	N	conspiracy theories		macro	theoretical	NA	NA	NA	NA	NA	Peace time	NA	NA	N	NA	Y	N	US	N	NA	NA	NA	N	NA	1
Enders, A. M., & Uscinski, J. E.	Are misinformation, antiscientific claims, and conspiracy theories for political extremists?	are misinformation antiscientific claims and conspiracy theories for political extremists?	2021	https://journals.sagepub.com/doi/abs/10.1177/1368430220960805	Group processes & intergroup relations	https://doi.org/10.1177/1368430220960805	24	4	583	606	Journal article	Extremist political groups, especially ‚Äúextreme‚Äù Republicans and conservatives, are increasingly charged with believing misinformation, antiscientific claims, and conspiracy theories to a greater extent than moderates and those on the political left by both a burgeoning scholarly literature and popular press accounts. However, previous investigations of the relationship between political orie…	Y	divergence		Y	other_anti-scientific claims		micro	empirical	quanti	survey	NA	Political extremists‚Äîon the left and right‚Äîare more likely than moderates to believe misinformation, antiscientific claims, and conspiracy theories when said beliefs are imbued with partisan/ideological content.	cross	Peace time	NA	NA	N	NA	Y	N	US	Y	ideological extremity predicts alternative beliefs only when the beliefs in question are partisan in nature and the measure of ideology is identity-based	NA	PtoF	Y	1. While our findings provide contrast to those using samples of Swedish (Krouwel et al., 2017) and Dutch (van Prooijen et al., 2015) respondents, they still constitute but two snapshots from one country, with a limited number of dubious beliefs tested. 2. All of our analyses are correlational, rather than causal.	1
Rottweiler, B., & Gill, P.	Conspiracy beliefs and violent extremist intentions: The contingent effects of self-efficacy, self-control and law-related morality	conspiracy beliefs and violent extremist intentions the contingent effects of self-efficacy self-control and law-related morality	2020	https://www.tandfonline.com/doi/abs/10.1080/09546553.2020.1803288	Terrorism and Political Violence	https://doi.org/10.1080/09546553.2020.1803288	34	7	1485	1504	Journal article	This study analyzes the effects of conspiracy beliefs on violent extremist intentions. More specifically, we investigate whether the relationship between conspiracy beliefs and violent extremism depends upon individual characteristics such as varying levels of self-efficacy, self-control, and law-relevant morality. Variable interactions examine where conspiracy beliefs exert strong effects on vio…	Y	divergence		Y	conspiracy theories	conspiracy beliefs	micro	empirical	quanti	survey	NA	conspiracy beliefs lead to extremism	cross	Peace time	NA	2019	N	NA	Y	N	Germany	Y	Our study demonstrates that people who hold a conspiracy mentality, which is characterised by a mindset or general propensity to endorse conspiracy theories, show stronger intentions to engage in violent extremism	NA	FtoP	Y	our sample does not consist of individuals who have actually engaged, to the best of our knowledge, in violent extremism	1
Sutton, R. M., & Douglas, K. M.	Conspiracy theories and the conspiracy mindset: Implications for political ideology	conspiracy theories and the conspiracy mindset implications for political ideology	2020	https://www.sciencedirect.com/science/article/pii/S2352154620300358	Current Opinion in Behavioral Sciences	https://doi.org/10.1016/j.cobeha.2020.02.015	34	NA	118	122	Journal article	We consider the significance of belief in conspiracy theories for political ideologies. Although there is no marked ideological asymmetry in conspiracy belief, research indicates that conspiracy theories may play a powerful role in ideological processes. In particular, they are associated with ideological extremism, distrust of rival ideological camps, populist distrust of mainstream politics, an…	N	consistency		N	conspiracy theories	conspiracy beliefs	macro	theoretical	NA	NA	NA	We consider the significance of belief in conspiracy theories for political ideologies.	NA	Peace time	NA	NA	N	NA	N	NA	NA	Y	Conspiracy theories are of undoubted political and ideological significance. Although they are found across the ideological spectrum, they are more prevalent at its extremes, and likely contribute to ideological polarization, prejudice, and grievance.	NA	NA	N	NA	2
Levinsson, A., Miconi, D., Li, Z., Frounfelker, R. L., & Rousseau, C.	Conspiracy theories, psychological distress, and sympathy for violent radicalization in young adults during the COVID-19 pandemic: A cross-sectional study	conspiracy theories psychological distress and sympathy for violent radicalization in young adults during the covid-19 pandemic a cross-sectional study	2021	https://www.mdpi.com/1201522	International Journal of Environmental Research and Public Health	https://doi.org/10.3390/ijerph18157846	18	15	1	12	Journal article	The COVID-19 pandemic has spread uncertainty, promoted psychological distress, and fueled interpersonal conflict. The concomitant upsurge in endorsement of COVID-19 conspiracy theories is worrisome because they are associated with both non-adherence to public health guidelines and intention to commit violence. This study investigates associations between endorsement of COVID-19 conspiracy theorie…	N	divergence		N	conspiracy theories		micro	empirical	quanti	survey	NA	endorsement of COVID-19 conspiracy theories is positively associated with support for VR	cross	Time of crisis	pandemic	2020	N	NA	Y	N	Canada	Y	Endorsement of conspiracy theories was associated with support for VR in multivariate regression	NA	PtoF	Y	cross-sectional study, the overall response rate in this study was 19%. As such, there is considerable risk of selection bias, online surveys often show an overrepresentation of individuals with higher education	1
Benegal, S. D., & Scruggs, L. A.	Correcting misinformation about climate change: The impact of partisanship in an experimental setting	correcting misinformation about climate change the impact of partisanship in an experimental setting	2018	https://link.springer.com/article/10.1007/s10584-018-2192-4	Climatic change	10.1007/s10584-018-2192-4	148	NA	61	80	Journal article	Misperceptions of the scientific consensus on climate change are an important problem in environmental policy. These misperceptions stem from a combination of ideological polarization and statements from prominent politicians who endorse information contradicting or misrepresenting the scientific consensus on climate change. Our study tests a source credibility theory of correction using differen…	N	other_partisanship		Y	other_anti-scientific claims		micro	empirical	quanti	experiment	experiment	NA	NA	Peace time	NA	NA	Y	Internet	Y	N	US	N	NA	NA	NA	Y	The generalizability of our results is limited by certain factors related to the experimental design. First, as this is a single stage survey experiment, we are not able to determine the persistence of these effects. Second, other factors‚Äîuncontrolled for within this experiment‚Äî explain the different effect sizes of the Republican-sourced correction on Republicans and Democrats. Another possi…	2
Zollo, F.	Dealing with digital misinformation: a polarised context of narratives and tribes	dealing with digital misinformation a polarised context of narratives and tribes	2019	https://efsa.onlinelibrary.wiley.com/doi/abs/10.2903/j.efsa.2019.e170720	EFSA Journal	10.2903/j.efsa.2019.e170720	17	S1	1	15	Journal article	The advent of the internet and social networks has revolutionised the information space and changedthe way in which we communicate and get informed. On the internet, a huge amount of informationcompetes for our (limited) attention. Moreover, despite the increasing quantity of contents, quality maybe poor, making the environment particularlyflorid for misinformation spreading. In such a context,ou…	Y	others_echo-chambers		N	conspiracy theories		macro	empirical	quanti	experiment	survey	echo chambers on misinformation	cross	Peace time	NA	NA	Y	Facebook	Y	Y	Italy, US	N	NA	Empirical evidence suggests that misinformation spreading on social media is directly related to the increasing segregation of users in echo chambers	NA	N	NA	1
Asadi, M. H.	Disinformation, misinformation, and hoaxes on twitter: the impact of the polarization of islamic ideology	disinformation misinformation and hoaxes on twitter the impact of the polarization of islamic ideology	2021	https://www.abacademies.org/articles/disinformation-misinformation-and-hoaxes-on-twitter-the-impact-of-the-polarization-of-islamic-ideology-10023.html	Journal of Organizational Culture, Communications and Conflict	NA	25	1S	NA	NA	Journal article	The use of Twitter is to produce, to disseminate, and to respond to information. Since November to December 2019, there were 28,887 contents on the topic of Islam. The diversity of understanding in Islam has affected people to involve in the discussion above. This research explains, assesses, and outlines the Islamic religious ideology of Twitter users and their influence in distributing informat…	N	divergence	issue_islamophobia	N	other_multiple		micro	empirical	quanti	social media big data analysis	NA	NA	NA	Peace time	NA	2019	Y	Twitter	N	NA	NA	Y	Islamic ideology Fundamentalism has a parallel relationship with the informational score. It is concluded that the score of the ideological value is in line with the value of disinformation, misinformation, and hoax.	NA	NA	N	NA	1
Krouwel, A., Kutiyski, Y., Van Prooijen, J. W., Martinsson, J., & Markstedt, E.	Does extreme political ideology predict conspiracy beliefs, economic evaluations and political trust? Evidence from Sweden	does extreme political ideology predict conspiracy beliefs economic evaluations and political trust? evidence from sweden	2017	https://jspp.psychopen.eu/article/view/745	Journal of Social and Political Psychology	https://doi.org/10.5964/jspp.v5i2.745	5	2	435	462	Journal article	A large volume of academic research has demonstrated that individuals who profess radical political ideology, both left- and right-wing, tend to share similar underlying psychological patterns. By utilizing data collected through a voting advice application in Sweden, this study aims to assess whether extreme leftists and rightists share similarities in the psychological and political understandi…	Y	divergence		Y	conspiracy theories	conspiracy beliefs	micro	empirical	quanti	survey	NA	Extreme left and right individuals are more inclined to believe in conspiracy theories than moderates	cross	Peace time	NA	2013	N	NA	Y	N	Sweden	Y	The findings indicate that individuals who profess extreme ideology are indeed more likely to believe in conspiracies	NA	PtoF	Y	The study did not have a direct measure of pessimism, and it therefore remains speculative whether societal pessimism is the core underlying factor that binds these findings	1
Rossini, P., Stromer-Galley, J., Baptista, E. A., & Veiga de Oliveira, V.	Dysfunctional information sharing on WhatsApp and Facebook: The role of political talk, cross-cutting exposure and social corrections	dysfunctional information sharing on whatsapp and facebook the role of political talk cross cutting exposure and social corrections	2021	https://journals.sagepub.com/doi/full/10.1177/1461444820928059	New Media & Society	https://doi.org/10.1177/1461444820928059	23	8	2430	2451	Journal article	In this study, we investigate dysfunctional information sharing on WhatsApp and Facebook, focusing on two explanatory variables‚Äîfrequency of political talk and cross-cutting exposure‚Äîand potential remedies, such as witnessing, experiencing, and performing social corrections. Results suggest that dysfunctional sharing is pervasive, with nearly a quarter reporting sharing misinformation on Face…	Y	divergence		Y	misinformation		micro	empirical	quanti	survey	NA	political extremism on misinformation sharing	cross	Peace time	NA	2019	Y	Facebook, WhatsApp	Y	N	Brasil	N	NA	we also did not find a relationship between extreme ideological positions and dysfunctional sharing	NA	Y	measures reflect what respondents perceive to be misinformation, not actual behaviors; no causal claims	2
Del Vicario, M., Vivaldo, G., Bessi, A., Zollo, F., Scala, A., Caldarelli, G., & Quattrociocchi, W.	Echo chambers: Emotional contagion and group polarization on Facebook	echo chambers emotional contagion and group polarization on facebook	2016	https://www.nature.com/articles/srep37825	Scientific reports	https://doi.org/10.1038/srep37825	6	NA	1	12	Journal article	Recent findings showed that users on Facebook tend to select information that adhere to their system of beliefs and to form polarized groups ‚Äì i.e., echo chambers. Such a tendency dominates information cascades and might affect public debates on social relevant issues. In this work we explore the structural evolution of communities of interest by accounting for users emotions and engagement. Fo…	Y	others_echo-chambers		N	conspiracy theories		macro	empirical	quanti	mathematical simulation	NA	NA	long	Peace time	NA	2010-2014	Y	Facebook	Y	N	Italy	N	NA	NA	NA	N	NA	2
Wang, Q.S., Yang, X., Xi, W.Y.	Effects of group arguments on rumor belief and transmission in online communities: An information cascade and group polarization perspective	effects of group arguments on rumor belief and transmission in online communities an information cascade and group polarization perspective	2018	https://www.sciencedirect.com/science/article/abs/pii/S0378720617309059	INFORMATION & MANAGEMENT	https://doi.org/10.1016/j.im.2017.10.004	55	4	441	449	Journal article	The proliferation of the Internet and online communities has greatly increased the number and transmission speed of online rumors. To take more effective measures to counter the negative effects of these rumors, researchers and companies should understand the underlying mechanism of online rumor transmission. Therefore, this study takes an early initiative by focusing on users‚Äô arguments in onl…	Y	divergence	group polarization	Y	rumors		macro	empirical	quanti	experiment	survey	argument consistency is an antecedent of believing in rumors	cross	Peace time	NA	NA	Y	Internet forum	Y	N	China	Y	When argument consistency was high, the volume of arguments had stronger positive relationship with user belief in the rumor	NA	PtoF	Y	Some limitations of this study also motivate us to continue the exploration on the online rumor phenomenon. First, future research can consider the role of a company‚Äôs action responding to the rumor and online users‚Äô arguments in affecting the rumor transmission. For example, early intervention of a company (e.g., clarify the truth when rumor emerges) to stop the argument volume from increasi…	1
Spohr, D.	Fake news and ideological polarization: Filter bubbles and selective exposure on social media	fake news and ideological polarization filter bubbles and selective exposure on social media	2017	https://journals.sagepub.com/doi/abs/10.1177/0266382117722446	Business information review	https://doi.org/10.1177/0266382117722446	34	3	150	160	Journal article	This article addresses questions of ideological polarization and the filter bubble in social media. It develops a theoretical analysis of ideological polarization on social media by considering a range of relevant factors. Over recent years, fake news and the effect of the social media filter bubble have become of increasing importance both in academic and general discourse. The article reviews t…	Y	divergence		N	fake news		macro	theoretical	NA	NA	NA	NA	NA	Peace time	NA	NA	N	NA	Y	Y	US, UK	N	NA	NA	NA	N	NA	1
Mour√£o, R. R., & Robertson, C. T.	Fake news as discursive integration: An analysis of sites that publish false, misleading, hyperpartisan and sensational information	fake news as discursive integration an analysis of sites that publish false misleading hyperpartisan and sensational information	2019	https://www.tandfonline.com/doi/abs/10.1080/1461670X.2019.1566871	Journalism studies	https://doi.org/10.1080/1461670X.2019.1566871	20	19	2077	2095	Journal article	After the 2016 US presidential election, the concept of fake news captured popular attention, but conversations lacked a clear conceptualization and used the label in elastic ways to describe various distinct phenomena. In this paper, we analyze fake news as genre blending, combining elements of traditional news with features that are exogenous to normative professional journalism: misinformation…	N	divergence		Y	fake news		micro	empirical	quanti	content analysis	engagement metrics analysis	NA	NA	Peace time	NA	NA	Y	Facebook, Twitter	Y	N	US	Y	Results suggest that technocentric solutions aimed at detecting falsehoods are likely insufficient, as fake news is defined more by partisanship and identity politics than misinformation and deception.	NA	PtoF	Y	no agreed-upon definition of fake news	1
Bai, H.	Fake News Known as Fake Still Changes Beliefs and Leads to Partisan Polarization	fake news known as fake still changes beliefs and leads to partisan polarization	2021	https://europepmc.org/article/ppr/ppr391463	PsyArXiv	https://doi.org/10.31234/osf.io/v9gax	NA	NA	NA	NA	Preprint	Helping citizens recognize fake news as fake has been a popular approach for curtailing the effect of misinformation. However, this paper points to its limitation by revealing that misinformation that we already know is false can still change our beliefs and attitudes. In five experiments, participants who were thoroughly instructed that they were going to read a made-up article still ended up be…	N	other_partisanship		N	fake news		micro	empirical	quanti	experiment	NA	exposure to misinformation affect partisan polarization	cross	Time of crisis	pandemic	NA	N	NA	Y	N	US	N	NA	The current results suggest that falsetagged misinformation can still change our beliefs, and as a result, change our attitudes, contributing to increased partisan polarization	NA	Y	First, it is unclear if the results generalize to non-American participants. Second, the domain of misinformation addressed in the current studies is novel to the public, so it is unclear if the effects occur in domains that people already have crystallized beliefs on, as people can spontaneously reject information (Mayo, 2019) and what they accept can be motivated	1
Borella, C.A., & Rossinelli, D.	Fake news, immigration, and opinion polarization	fake news immigration and opinion polarization	2017	https://essuir.sumdu.edu.ua/bitstream/123456789/66314/1/Borella_Rossinelli_SEC_4_2017.pdf	SocioEconomic Challenges	10.21272sec.1(4).59-72.2017	1	4	59	72	Journal article	Nowadays, it is hard to venture online without coming across a heated discussion over ‚ÄúFake News‚Äù; as a result, people are finding hardE times moving through an entirely new distorted era of misinformation and biased news. In this paper, we investigate the effect of fake news on people‚Äôs opinion polarization on a hot topic ‚Äì such as immigration ‚Äì through an experiment. We show that ‚ÄúB…	N	divergence	issue	Y	fake news		meso	empirical	quanti	experiment	survey	effect of fake news on opinione polarization	cross	Peace time	NA	NA	N	NA	N	Y	NA	Y	We observe that exposure to fake news increases polarization.	NA	FtoP	Y	- respondents not selected randomly - 102 persons did not finish the questionnaire potentially introducing endogeneity in results - Since most respondents were Italian or Spanish speakers, but the survey questions were in English, it is possible that some respondents did not fully understand the sense of some questions	1
Schulze, H., Hohner, J., Greipl, S., Girgnhuber, M., Desta, I., & Rieger, D.	Far-right conspiracy groups on fringe platforms: a longitudinal analysis of radicalization dynamics on Telegram	far-right conspiracy groups on fringe platforms a longitudinal analysis of radicalization dynamics on telegram	2022	https://journals.sagepub.com/doi/abs/10.1177/13548565221104977	Convergence: The International Journal of Research into New Media Technologies	https://doi.org/10.1177/13548565221104977	28	4	1103	1126	Journal article	Societal crises, such as the COVID-19 pandemic, produce societal instability and create a fertile ground for radicalization. Extremists exploit such crises by distributing disinformation to amplify uncertainty and distrust among the public. Based on these developments, this study presents a longitudinal analysis of far-right communication on fringe platforms, demonstrating radicalization dynamics…	N	divergence	asymmetric polarization	N	conspiracy theories		meso	empirical	quanti	content analysis	NA	NA	long	Peace time	NA	2020-2021	Y	Telegram	Y	N	Germany	Y	The increasing prevalence of conspiracy narratives, anti-elitism, political activism, and support for violence indicate radicalization dynamics in these movements‚Äô online communication.	NA	NA	Y	As a single platform study focusing on Telegram, it is not possible to apply the results to the general online communication of these movements. All three movements are highly active online on other Telegram channels or groups ‚Äì especially closed ones that allow more extremist communication ‚Äì and across different platforms, as well as offline when, for example, organizing activities or partic…	1
Salvi, C., Iannello, P., McClay, M., Rago, S., Dunsmoor, J. E., & Antonietti, A.	Going viral: How fear, socio-cognitive polarization and problem-solving influence fake news detection and proliferation during COVID-19 pandemic	going viral how fear socio-cognitive polarization and problem-solving influence fake news detection and proliferation during covid-19 pandemic	2021	https://www.frontiersin.org/articles/10.3389/fcomm.2020.562588/full?fbclid=IwAR2PG3gUz1SkKYHFpMl23h4b1OFaPJshJ9Gd2YTTVaq0I9V3y-t-fvcX9WE	Frontiers in Communication	https://doi.org/10.3389/fcomm.2020.562588	NA	NA	1	16	Journal article	In times of uncertainty, people often seek out information to help alleviate fear, possibly leaving them vulnerable to false information. During the COVID-19 pandemic, we attended to a viral spread of incorrect and misleading information that compromised collective actions and public health measures to contain the spread of the disease. We investigated the influence of fear of COVID-19 on social …	Y	consistency	issue	Y	fake news		micro	empirical	quanti	experiment	survey	socio-cognitive polarization as predictor of fake news believing	cross	Time of crisis	pandemic	2020	Y	Online newspapers	Y	Y	Italy, US	Y	socio-cognitive polarization was the strongest predictor of believing in fake news in both samples	NA	PtoF	Y	the samples might not fully representative of the demographics of Italian and US populations, Another limitation is that by administering the study online, we necessarily lose tight experimental control, which can introduce potentially confounding variables	1
Nagar, I., & Gill, S.	Head is where the herd is: Fake news and effect of online social conformity on Islamophobia in Indians	head is where the herd is fake news and effect of online social conformity on islamophobia in indians	2020	https://papers.ssrn.com/sol3/papers.cfm?abstract_id=3651297	SSRN	NA	NA	NA	NA	NA	Preprint	With the advent of the Internet, social media has become one of the primary sources through which people get access to news and form opinions. However, this presents a problem as not all news on social media is verified and thus increases the susceptibility of users to fake news. The purpose of the study is to explore the role social conformity plays in how people respond to fake news. In the stu…	Y	divergence	issue_islamophobia	N	fake news		micro	empirical	quanti	experiment	survey	It was hypothesized that after exposure to a fake Islamophobic news story, people in the non-Islamophobic comment condition will have a significantly less negative attitude towards Muslims, relative to the Islamophobic comments condition.	cross	Peace time	NA	NA	Y	Social media	N	NA	NA	Y	fake Islamophobic news story	NA	PtoF	Y	convenience sample, absence of a control group, absence of the pre-test phase	2
Bessi, A., Petroni, F. Del Vicario, M., Zollo, F., Anagnostopoulos, A., Scala, A., Caldarelli, G., Quattrociocchi, W.	Homophily and polarization in the age of misinformation	homophily and polarization in the age of misinformation	2016	https://link.springer.com/article/10.1140/epjst/e2015-50319-0	The European Physical Journal Special Topics	10.1140/epjst/e2015-50319-0	225	10	2047	2059	Journal article	The World Economic Forum listed massive digital misinformation as one of the main threats for our society. The spreading of unsubstantiated rumors may have serious consequences on public opinion such as in the case of rumors about Ebola causing disruption to health-care workers. In this work we target Facebook to characterize information consumption patterns of 1.2‚ÄâM Italian users with respect …	Y	other_selective exposure		Y	rumors		micro	empirical	quanti	Social media big data analysis	NA	NA	long	Peace time	NA	2010-2014	Y	Facebook	Y	N	Italy	N	NA	NA	NA	N	NA	1
Stecula, D. A., & Pickup, M.	How populism and conservative media fuel conspiracy beliefs about COVID-19 and what it means for COVID-19 behaviors	how populism and conservative media fuel conspiracy beliefs about covid 19 and what it means for covid 19 behaviors	2021	https://journals.sagepub.com/doi/abs/10.1177/2053168021993979	Research & Politics	https://doi.org/10.1177/2053168021993979	8	1	1	9	Journal article	Research examining attitudes and behaviors of Americans during the COVID-19 pandemic has largely focused on partisanship as a lens through which many Americans see the coronavirus. Given the importance of partisan affiliation and the degree of partisan polarization in the American society, that is certainly an important driver of public opinion, and a necessary one to understand. But an overlooke…	N	other_partisanship		N	misinformation		micro	empirical	quanti	survey	NA	controlling for partisanship and ideology, populism is correlated with belief in COVID-19 related conspiracies	cross	Time of crisis	pandemic	NA	N	NA	Y	N	US	N	NA	conservative media consumption tends to be a stronger predictor of conspiracy belief	NA	N	NA	2
Restrepo, N. J., Illari, L., Leahy, R., Sear, R. F., Lupu, Y., & Johnson, N. F.	How Social Media Machinery Pulled Mainstream Parenting Communities Closer to Extremes and Their Misinformation during Covid-19	how social media machinery pulled mainstream parenting communities closer to extremes and their misinformation during covid-19	2022	https://ieeexplore.ieee.org/stamp/stamp.jsp?arnumber=9663381	IEEE Access	10.1109/ACCESS.2021.3138982	10	NA	2330	2344	Journal article	We reveal hidden social media machinery that has allowed misinformation to thrive among mainstream users, but which is missing from current policy discussions. Specifically, we show how mainstream parenting communities on Facebook have been subject to a powerful, two-pronged misinformation machinery during the pandemic, that has pulled them closer to extreme communities and their misinformation. …	N	divergence		N	conspiracy theories		macro	empirical	quanti	Social network analysis	NA	Some limitations of this study also motivate us to continue the exploration on the online rumor phenomenon. First, future research can consider the role of a company‚Äôs action responding to the rumor and online users‚Äô arguments in affecting the rumor transmission. For example, early intervention of a company (e.g., clarify the truth when rumor emerges) to stop the argument volume from increasi…	long	Time of crisis	pandemic	2019-2020	Y	Facebook	N	NA	NA	Y	We show that mainstream parenting communities on Facebook were subject to a powerful, two-pronged misinformation machinery during the pandemic, that pulled them closer to extreme communities and their misinformation.	NA	NA	N	NA	1
Recuero, R., Soares, F. B., & Gruzd, A.	Hyperpartisanship, disinformation and political conversations on twitter: The brazilian presidential election of 2018	hyperpartisanship disinformation and political conversations on twitter the brazilian presidential election of 2018	2020	https://ojs.aaai.org/index.php/ICWSM/article/view/7324	Proceedings of the 14th International AAAI Conference on Web and Social Media, ICWSM 2020	https://doi.org/10.1609/icwsm.v14i1.7324	14	1	569	578	Conference proceedings	This paper examines the role of hyperpartisanship and polarization on Twitter during the 2018 Brazilian Presidential Election. Based on a mixed-methods approach, we collected and analyzed a dataset of over 8 million tweets about Jair Bolsonaro, a far-right candidate from the Social Liberty Party. Our results show that there is a strong connection between polarization, hyperpartisanship and disinf…	Y	divergence		N	disinformation		micro	empirical	mixed	content analysis	social network analysis	Were these hyperpartisan outlets connected to disinformation?	long	Time of crisis	election	2018	Y	Twitter	Y	N	Brasil	Y	hyperpartisan outlets often shared disinformation or biased information, presented as a ‚Äútruth-telling‚Äù alternative to journalistic outlets. And while disinformation was more frequently observed in the far-right group, it was also present in the anti-Bolsonaro cluster, especially towards the runoff period.	NA	NA	Y	It was focused on a particular case of the 2018 Brazilian presidential election. We also acknowledge a potential limitation due to data collection, as Twitter API might filter or limit the data it provides unknowingly to the research team. Another limitation is the lack of statistical testing of differences in network metrics.	1
Hjorth, F., & Adler-Nissen, R.	Ideological asymmetry in the reach of pro-Russian digital disinformation to United States audiences	ideological asymmetry in the reach of pro russian digital disinformation to united states audiences	2019	https://academic.oup.com/joc/article/69/2/168/5425470	Journal of Communication	https://doi.org/10.1093/joc/jqz006	69	2	168	192	Journal article	Despite concerns about the effects of pro-Russian disinformation on Western public opinion, evidence of its reach remains scarce. We hypothesize that conservative individuals will be more likely than liberals to be potentially exposed to pro-Russian disinformation in digital networks. We evaluate the hypothesis using a large data set of U.S.-based Twitter users, testing how ideology is associated…	Y	divergence	asymmetric polarization	N	disinformation		micro	empirical	quanti	content analysis	statistical models	We hypothesize that conservative individuals will be more likely than liberals to be potentially exposed to pro-Russian disinformation in digital networks.	cross	Peace time	NA	NA	Y	Twitter	Y	N	US	Y	exposure to disinformation was concentrated among the most conservative individuals	NA	PtoF	Y	An important limitation of the user ideology set is that it may contain automated accounts built to mimic real users	2
Enders, A. M., & Smallpage, S. M.	Informational cues, partisan-motivated reasoning, and the manipulation of conspiracy beliefs	informational cues partisan motivated reasoning and the manipulation of conspiracy beliefs	2019	https://www.tandfonline.com/doi/pdf/10.1080/10584609.2018.1493006?casa_token=z-4LXLoapV4AAAAA:QGUiQh-MnJwlFYxnG1F7Etuc9jIWfRdVGYiacZ3LchGV9Ztvad7H4g5Yj0pq9DgCrraFgrXp-BY0Br36	Political Communication	https://doi.org/10.1080/10584609.2018.1493006	36	1	83	102	Journal article	In this article, we examine the relationship between partisan-motivated reasoning and uncertainty-inducing official information cues with respect to conspiracy beliefs. We find that while partisanship matters when it comes to conspiracy beliefs, the uncertainty-inducing andcountervailing nature of official cues can further inflame conspiracy beliefs when it is not in the political interest of ind…	N	divergence	ideological scale	Y	conspiracy theories		micro	empirical	quanti	experiment	survey	When the partisan figure/group implicated in the conspiracy theory is the opposite of the partisanship of the respondent, such respondents will be motivated to endorse such conspiracy theories	cross	Peace time	NA	2016	Y	Internet	Y	N	US	Y	However, such informational cues do significantly increase conspiracy beliefs among Republicans, even when a Republican is implicated in the conspiracy theory. Although partisan-motivated reasoning has a baseline effect on conspiracy beliefs, the extent to which these beliefs can further be manipulated appears asymmetric across party lines.	NA	PtoF	Y	First, while the use of redacted, countervailing official reports is a step in the right direction because it cues uncertainty and not defensive motivated reasoning, the reports are still too blunt: most information about conspiracy theories is not presented through redacted official accounts. Second, the effect of partisanship is missing from both the particular conspiracy theory alleged and the…	2
Pierri, F., Artoni, A., & Ceri, S.	Investigating Italian disinformation spreading on Twitter in the context of 2019 European elections	investigating italian disinformation spreading on twitter in the context of 2019 european elections	2020	https://journals.plos.org/plosone/article?id=10.1371/journal.pone.0227821	PloS one	https://doi.org/10.1371/journal.pone.0227821	15	1	1	23	Journal article	We investigate the presence (and the influence) of disinformation spreading on online social networks in Italy, in the 5-month period preceding the 2019 European Parliament elections. To this aim we collected a large-scale dataset of tweets associated to thousands of news articles published on Italian disinformation websites. In the observation period, a few outlets accounted for most of the dece…	N	consistency		Y	other_malicious information		micro	empirical	quanti	Social network analysis	social media big data analysis	RQ3. Who are the most influential spreaders of disinformation? Do they exhibit precise political affiliations?	long	Time of crisis	election	2019	Y	Twitter	Y	N	Italy	Y	the spread of disinformation on Twitter was confined in a limited community, strongly (and explicitly) related to the Italian conservative and far-right political environment	NA	NA	Y	single social media platform, limit of the streaming API, limited set of sources	2
Guess, A., Nagler, J., & Tucker, J.	Less than you think: Prevalence and predictors of fake news dissemination on Facebook	less than you think prevalence and predictors of fake news dissemination on facebook	2019	https://www.science.org/doi/10.1126/sciadv.aau4586	Science advances	https://doi.org/10.1126/sciadv.aau4586	5	1	1	8	Journal article	So-called ‚Äúfake news‚Äù has renewed concerns about the prevalence and effects of misinformation in political cam-paigns. Given the potential for widespread dissemination of this material, we examine the individual-level char-acteristics associated with sharing false articles during the 2016 U.S. presidential campaign. To do so, we uniquely link an original survey with respondents‚Äô sharing act…	N	divergence	ideological scale	Y	fake news		micro	empirical	quanti	survey	social media data analysis	Given the potential for widespread dissemination of this material, we examine the individual-level characteristics associated with sharing false articles during the 2016 U.S. presidential campaign.	long	Time of crisis	election	2016	Y	Facebook	Y	N	US	Y	Conservatives were more likely to share articles from fake news domains, which in 2016 were largely pro-Trump in orientation, than liberals or moderates.	NA	PtoF	N	NA	2
Hameleers, M., & Van der Meer, T. G.	Misinformation and polarization in a high-choice media environment: How effective are political fact-checkers?	misinformation and polarization in a high-choice media environment how effective are political fact-checkers?	2020	https://journals.sagepub.com/doi/abs/10.1177/0093650218819671	Communication Research	https://doi.org/10.1177/0093650218819671	47	2	227	250	Journal article	One of the most fundamental changes in today‚Äôs political information environment is an increasing lack of communicative truthfulness. To explore this worrisome phenomenon, this study aims to investigate the effects of political misinformation by integrating three theoretical approaches: (1) misinformation, (2) polarization, and (3) selective exposure. In this article, we examine the role of fac…	Y	divergence	issue	Y	misinformation		micro	empirical	quanti	experiment	survey	For individuals exposed to congruent misinformation, exposure to incongruent fact-checkers can help reduce polarized divides	cross	Peace time	NA	NA	Y	Internet	Y	N	US	Y	Results show that fact-checkers can be successful as they (1) lower agreement with attitudinally congruent political misinformation and (2) can overcome political polarization.	NA	PtoF	Y	1. we only assessed the effects of fact-checkers on agreement with the issue statements made in a news article. 2. our selective exposure design excluded participants with moderate attitudes and did not offer entertainment options as alternatives to political news. 3. our experiment was limited to two highly salient and polarized political issues.	1
Zimmermann, F., & Kohring, M.	Mistrust, disinforming news, and vote choice: A panel survey on the origins and consequences of believing disinformation in the 2017 German parliamentary election	mistrust disinforming news and vote choice a panel survey on the origins and consequences of believing disinformation in the 2017 german parliamentary election	2020	https://www.tandfonline.com/doi/full/10.1080/10584609.2019.1686095	Political Communication	https://doi.org/10.1080/10584609.2019.1686095	37	2	215	237	Journal article	In this paper, we address the question of whether disinforming news spread online possesses the power to change the prevailing political circumstances during an election campaign. We highlight factors for believing disinformation that until now have received little attention, namely trust in news media and trust in politics. A panel survey in the context of the 2017 German parliamentary election …	Y	divergence	asymmetric polarization	Y	other_disnews		micro	empirical	quanti	survey	NA	Higher perceived believability of disinforming news spread online during the German election campaign increases the likelihood of voting for the right-wing party AfD	long	Time of crisis	election	2017	Y	Internet	Y	N	Germany	Y	believing disinforming news had a specific impact on vote choice by alienating voters from the main governing party (i.e., the CDU/CSU), and driving them into the arms of right-wing populists (i.e., the AfD).	NA	FtoP	N	NA	2
Bowyer, B., & Kahne, J.	Motivated circulation: How misinformation and ideological alignment influence the circulation of political content	motivated circulation how misinformation and ideological alignment influence the circulation of political content	2019	https://ijoc.org/index.php/ijoc/article/view/11527	International Journal of Communication	1932‚Äì8036/20190005	13	NA	5791	5815	Journal article	This article investigates the factors that shape the circulation of political content on social media. We analyze an experiment embedded within a nationally representative survey of U.S. youth that randomly assigned participants to see a short post designed to resemble content that circulates through social media. The post was experimentally manipulated to vary in both its ideology and whether it…	N	consistency	ideological allignment to issues	N	misinformation		micro	empirical	quanti	experiment	survey	NA	cross	Peace time	NA	Before 2016 [2013]	Y	Social media	Y	N	US	N	NA	NA	NA	Y	With respect to the study‚Äôs internal validity, several key variables were measured observationally rather than experimentally manipulated. These include the survey questions relating to ideology, political knowledge, and issue importance. Thus, we need to be cautious in interpreting the causal relationship between these variables and the outcome variables. Similarly, because both intentions to …	2
Lewandowsky, S., & Oberauer, K.	Motivated rejection of science	motivated rejection of science	2016	https://journals.sagepub.com/doi/abs/10.1177/0963721416654436	Current Directions in Psychological Science	https://doi.org/10.1177/0963721416654436	25	4	217	222	Journal article	Some scientifically well-established results‚Äîsuch as the fact that emission of greenhouse gases produces global warming‚Äîare rejected by sizable proportions of the population in the United States and other countries. Rejection of scientific findings is mostly driven by motivated cognition: People tend to reject findings that threaten their core beliefs or worldview. At present, rejection of sc…	Y	divergence		N	other_anti-scientific claims		macro	theoretical	NA	NA	NA	NA	NA	Time of crisis	climate crisis	NA	N	NA	N	NA	NA	N	NA	NA	NA	N	NA	2
Cook, J., Lewandowsky, S., & Ecker, U.K.H.	Neutralizing misinformation through inoculation: Exposing misleading argumentation techniques reduces their influence	neutralizing misinformation through inoculation exposing misleading argumentation techniques reduces their influence	2017	https://journals.plos.org/plosone/article?id=10.1371/journal.pone.0175799&xid=17259,1500004,15700022,15700124,15700149,15700186,15700191,15700201,15700237	PloS one	https://doi.org/10.1371/journal.pone.0175799	12	5	1	21	Journal article	Misinformation can undermine a well-functioning democracy. For example, public misconceptions about climate change can lead to lowered acceptance of the reality of climate change and lowered support for mitigation policies. This study experimentally explored the impact of misinformation about climate change and tested several pre-emptive interventions designed to reduce the influence of misinform…	N	divergence	issue	Y	misinformation		meso	empirical	quanti	experiment	survey	This study experimentally explored the impact of misinformation about climate change and tested several pre-emptive interventions designed to reduce the influence of misinformation.	cross	Peace time	NA	NA	N	NA	Y	N	US	Y	Experiment 2 demonstrated that misinformation‚Äîin the form of ‚Äúfake experts‚Äù casting doubt on a scientific consensus‚Äîhad a polarizing effect on climate attitudes, such that people with low free-market support increased climate acceptance, while people with high free-market support decreased climate acceptance.	NA	FtoP	N	NA	2
Chadwick, A., & Vaccari, C.	News sharing on UK social media: Misinformation, disinformation, and correction	news sharing on uk social media misinformation disinformation and correction	2019	https://repository.lboro.ac.uk/articles/report/News_sharing_on_UK_social_media_misinformation_disinformation_and_correction/9471269	lboro	NA	NA	NA	NA	NA	Scientific Report	In today‚Äôs media systems, large numbers of ordinary citizens circulate political information with great regularity. As a consequence, false and misleading information, whether it originates with elites or non-elites, can become widely distributed‚Äîand quickly. Now, people may be more likely to encounter false and misleading information on a daily basis. So if we really want to get to the root …	N	divergence	ideological scale	N	problematic news		micro	empirical	quanti	survey	NA	partisanship on misinformation	cross	Peace time	NA	NA	N	NA	Y	N	UK	Y	There are some partisan differences in sharing inaccurate or made up news on UK social media. Conservative supporters, and those with right-wing ideological beliefs, are more likely to share inaccurate news	NA	PtoF	N	NA	2
Baptista, J. P., & Gradim, A.	Online disinformation on Facebook: the spread of fake news during the Portuguese 2019 election	online disinformation on facebook the spread of fake news during the portuguese 2019 election	2020	https://www.tandfonline.com/doi/abs/10.1080/14782804.2020.1843415	Journal of contemporary European studies	https://www.tandfonline.com/doi/abs/10.1080/14782804.2020.1843415	30	2	297	312	Journal article	Elections worldwide have been marked by the spread of fake news. Online disinformation is everywhere, used as a political weapon in the battlefield of manipulation. This study focused on the Portuguese 2019 elections to assess the reach of fake news compared to mainstream media news and to verify whether fake news had specific targets. We reviewed all posts (N=1197) from newspaper Facebook pages …	N	divergence	asymmetric polarization	Y	fake news		micro	empirical	quanti	content analysis	NA	This study focused on the Portuguese 2019 elections to assess the reach of fake news compared to mainstream media news and to verify whether fake news had specific targets.	cross	Time of crisis	election	2019	Y	Facebook	Y	N	Portugal	Y	Results suggest that Portuguese fake news are related to rightwing extremism and publish hate content targeting corruption and leftist policies in general. Unlike other countries, anti-immigration discourse and fearmongering were not prominent contents.	NA	NA	N	NA	2
Kaiser, J., Vaccari, C., & Chadwick, A	Partisan Blocking: Biased Responses to Shared Misinformation Contribute to Network Polarization on Social Media	partisan blocking biased responses to shared misinformation contribute to network polarization on social media	2022	https://academic.oup.com/joc/article-abstract/72/2/214/6548826	Journal of Communication	https://doi.org/10.1093/joc/jqac002	72	2	214	240	Journal article	Researchers know little about how people respond to misinformation shared by their social media ‚Äúfriends.‚Äù Do responses scale up to distort the structure of online networks? We focus on an important yet under-researched response to misinformation‚Äîblocking or unfollowing a friend who shares it‚Äîand assess whether this is influenced by political similarity between friends. Using a representa…	N	affective	social polarization	N	misinformation		micro	empirical	quanti	experiment	survey	NA	NA	Peace time	NA	NA	Y	Social media	Y	N	Germany	Y	Our findings, which replicated across political issues and levels of plausibility, reveal that social media users, particularly left-wing users, are more likely to block and unfollow politically dissimilar than similar friends who share misinformation. Partisan blocking contributes to network polarization on social media.	NA	PtoF	Y	A single exposure to misinformation may not lead to instant blocking in real life. ‚Ä¶ our design cannot entirely rule out that the partisan blocking we observed stemmed from a generally negative reaction to politically dissimilar friends who share political content and was not solely a reaction to the sharing of misinformation.	1
Clayton, K., Davis, J., Hinckley, K., & Horiuchi, Y.	Partisan motivated reasoning and misinformation in the media: Is news from ideologically uncongenial sources more suspicious?	partisan motivated reasoning and misinformation in the media is news from ideologically uncongenial sources more suspicious	2019	https://www.cambridge.org/core/journals/japanese-journal-of-political-science/article/partisan-motivated-reasoning-and-misinformation-in-the-media-is-news-from-ideologically-uncongenial-sources-more-suspicious/BCD0B8E0558FD72E8A3E0931FCB4E35A	Japanese Journal of Political Science	https://doi.org/10.1017/S1468109919000082	20	3	129	141	Journal article	In recent years, concerns about misinformation in the media have skyrocketed. President Donald Trump has repeatedly claimed that various news outlets are disseminating ‚Äòfake news‚Äô for political purposes. But when the information contained in mainstream media news reports provides no clear clues about its truth value or any indication of a partisan slant, do people rely on the congeniality of …	N	other_partisanship		Y	misinformation		micro	empirical	quanti	experiment	survey	When the false statement is presented with the Fox News [CNN] header, Republicans and conservatives [Democrats and liberals], as compared to Democrats and liberals [Republicans and conservatives], are more likely to think that the statement is accurate.	cross	Peace time	NA	NA	Y	Social media	Y	N	US	N	NA	we find that contrary to prevailing ideas about the increasing polarization of American people‚Äôs trust in the media, as well as on American voters‚Äô growing propensity to engage in ‚Äòpartisan motivated reasoning,‚Äô source cues are not as important as the information itself.	NA	N	NA	2
Osmundsen, M., Bor, A., Vahlstrup, P. B., Bechmann, A., & Petersen, M. B.	Partisan polarization is the primary psychological motivation behind political fake news sharing on Twitter	partisan polarization is the primary psychological motivation behind political fake news sharing on twitter	2021	https://www.cambridge.org/core/journals/american-political-science-review/article/partisan-polarization-is-the-primary-psychological-motivation-behind-political-fake-news-sharing-on-twitter/3F7D2098CD87AE5501F7AD4A7FA83602	American Political Science Review	10.1017/S0003055421000290	115	3	999	1015	Journal article	The rise of ‚Äúfake news‚Äù is a major concern in contemporary Western democracies. Yet, research on the psychological motivations behind the spread of political fake news on social media is surprisingly limited. Are citizens who share fake news ignorant and lazy? Are they fueled by sinister motives, seeking to disrupt the social status quo? Or do they seek to attack partisan opponents in an incr…	N	affective		Y	fake news		micro	empirical	quanti	survey	NA	do citizens who share fake news seek to attack partisan opponents in an increasingly polarized political environment?	cross	Peace time	NA	-	Y	Twitter	Y	N	US	Y	report hating their political opponents are the most likely to share political fake news and selectively share content that is useful for derogating these opponents. Overall, our findings show that fake news sharing is fueled by the same psychological motivations that drive other forms of partisan behavior, including sharing partisan news from traditional and credible news sources.	NA	PtoF	N	NA	1
Phadke, S., Samory, M., & Mitra, T.	Pathways through Conspiracy: The Evolution of Conspiracy Radicalization through Engagement in Online Conspiracy Discussions	pathways through conspiracy the evolution of conspiracy radicalization through engagement in online conspiracy discussions	2022	https://ojs.aaai.org/index.php/ICWSM/article/view/19333	Proceedings of the International AAAI Conference on Web and Social Media (ICWSM)	https://doi.org/10.1609/icwsm.v16i1.19333	16	1	770	781	Journal article	The disruptive offline mobilization of participants in online conspiracy theory (CT) discussions has highlighted the importance of understanding how online users may form radicalized conspiracy beliefs. While prior work researched the factors leading up to joining online CT discussions and provided theories of how conspiracy beliefs form, we have little understanding of how conspiracy radicalizat…	Y	divergence		N	conspiracy theories	conspiracy beliefs	micro	empirical	quanti	social media big data analysis	NA	more radicalization more consumption of conspiracy theories	long	Peace time	NA	NA	Y	Reddit	N	NA	NA	Y	individuals who show signs of radicalization donot seem to narrow their interests down to fringe theories.	NA	NA	Y	Our work has some limitations that should be acknowledged. First, we characterize the conspiracy engagement tra-jectories by using the contribution volumes of users, a measure commonly used as a strong latent proxy for user en-gagement. While this affords study-ing the complete evolution of contributions in the CT communities, analyzing contribution volume alone can limit theinterpretability of q…	1
Vicario, M. D., Quattrociocchi, W., Scala, A., & Zollo, F.	Polarization and fake news: Early warning of potential misinformation targets	polarization and fake news early warning of potential misinformation targets	2019	https://dl.acm.org/doi/pdf/10.1145/3316809?casa_token=a3AJrRnlRiQAAAAA:_7k4sQVxQC9typ-nVWyNODcwDdPAlrfKMttlytwWoBcVGw8Y7_QQx36vcS_CpZps_DPOT6mq9uOb_Q	ACM Transactions on the Web	https://doi.org/10.1145/3316809	13	2	1	22	Journal article	Users‚Äô polarization and confirmation bias play a key role in misinformation spreading on online social media. Our aim is to use this information to determine in advance potential targets for hoaxes and fake news. In this article, we introduce a framework for promptly identifying polarizing content on social media and, thus, ‚Äúpredicting‚Äù future fake newstopics. Wevalidatetheperformancesofthe…	N	other_controversy		N	fake news		macro	empirical	quanti	content analysis	classification through computational methods	NA	cross	Peace time	NA	NA	Y	Facebook	N	NA	NA	N	NA	NA	NA	Y	First, for the sake of simplicity, we assume that all fake news, hoaxes, and unsubstantiated information come from unofficial news sources. This is not necessarily true, especially when dealing with disinformation and propaganda and not mere misinformation. Second, although we have showed that controversial and captivating entities are more vulnerable to fake news, there is no guarantee that only…	2
Recuero, R., Soares, F., & Zago, G.	Polarization, hyperpartisanship and echo chambers: How the disinformation about COVID-19 circulates on Twitter	polarization hyperpartisanship and echo chambers how the disinformation about covid-19 circulates on twitter	2020	https://www.researchgate.net/profile/Raquel-Recuero/publication/351987870_Polarizacao_Hiperpartidarismo_e_Camaras_de_Eco_Como_circula_a_Desinformacao_sobre_Covid-19_no_Twitter/links/60d9c007458515d6fbe40254/Polarizacao-Hiperpartidarismo-e-Camaras-de-Eco-Como-circula-a-Desinformacao-sobre-Covid-19-no-Twitter.pdf?_sg%5B0%5D=started_experiment_milestone&origin=journalDetail	Contracampo - Brazilian Journal of Communication	http://dx.doi.org/10.22409/contracampo.v40i1.45611	40	1	1	16	Journal article	In this paper, we analyze the circulation of disinformative links about the COVID-19 pandemic on Twitter, using a dataset of 159,560 links collected using Twitter‚Äôs API between the months of March and July 2020. By mapping the network and observing the neighborhood of links and the most shared links, we observed a polarization and reduction of the circulation of links according to their directi…	Y	divergence	issue	N	disinformation		micro	empirical	quanti	Social network analysis	NA	we observed a polarization and reduction of the circulation of links according to their direction (either pro hydroxychloroquine or anti hydroxychloroquine)	cross	Time of crisis	pandemic	2020	Y	Twitter	Y	N	Brasil	Y	This study contributes to understanding how partisanship, polarization, and the action of very active users can negatively influence the circulation of truthful content	NA	NA	Y	Mapping how links are shared is a way of understanding information circulation although limited in the sense of studying only a snapshot of the network over time	1
Ecker, U. K., & Ang, L. C.	Political attitudes and the processing of misinformation corrections	political attitudes and the processing of misinformation corrections	2019	https://onlinelibrary.wiley.com/doi/abs/10.1111/pops.12494	Political Psychology	https://doi.org/10.1111/pops.12494	40	2	241	260	Journal article	Misinformation often continues to influence people‚Äôs memory and inferential reasoning after it has been retracted; this is known as the continued influence effect (CIE). Previous research investigating the role of attitude-based motivated reasoning in this context has found conflicting results: Some studies have found that worldview can have a strong impact on the magnitude of the CIE, such tha…	N	other_partisanship		N	misinformation		micro	empirical	quanti	experiment	survey	partisan attitudes affect processing misinformation retraction	cross	Peace time	NA	NA	N	NA	N	NA	NA	N	NA	Results showed that in this type of scenario, partisan attitudes have an impact on the processing of retractions, in particular (1) if the misinformation relates to a general assertion rather than just a specific singular event and (2) if the misinformation is congruent with a conservative partisanship.	NA	Y	an obvious limitation of this study is that only one particular topic‚Äîmisconduct in politicians‚Äîwas used.	2
Swire, B., Berinsky, A. J., Lewandowsky, S., & Ecker, U. K.	Processing political misinformation: Comprehending the Trump phenomenon	processing political misinformation comprehending the trump phenomenon	2017	https://royalsocietypublishing.org/doi/abs/10.1098/rsos.160802	Royal Society open science	http://dx.doi.org/10.1098/rsos.160802	4	NA	1	21	Journal article	This study investigated the cognitive processing of trueand false political information. Specifically, it examinedthe impact of source credibility on the assessment ofveracity when information comes from a polarizing source(Experiment 1), and effectiveness of explanations when theycome from one‚Äôs own political party or an opposition party(Experiment 2). These experiments were conducted prior to…	N	divergence	Hyperpartisanship	N	false information		micro	empirical	quanti	experiment	survey	NA	cross	Peace time	NA	2015-2016	Y	Internet	Y	N	US	Y	Experiment 1 found that if information was attributed to Trump, Republican supporters of Trump believed it more than if it was presented without attribution, whereas the opposite was true for Democrats and although Trump supporters reduced their belief in misinformation items following a correction, they did not change their voting preferences. Experiment 2 revealed that the explanation's source …	NA	PtoF	N	NA	2
Weber, D., Falzon, L., Mitchell, L., & Nasim, M.	Promoting and countering misinformation during Australia's 2019-2020 bushfires: A case study of polarisation	promoting and countering misinformation during australia s 2019 2020 bushfires a case study of polarisation	2022	https://arxiv.org/abs/2201.03153	arXiv	https://doi.org/10.1007/s13278-022-00892-x	12	64	1	26	Journal article	During Australia‚Äôs unprecedented bushfires in 2019‚Äì2020, misinformation blaming arson surfaced on Twitter using #ArsonEmergency. The extent to which bots and trolls were responsible for disseminating and amplifying this misinformation has received media scrutiny and academic research. Here, we study Twitter communities spreading this misinformation during the newsworthy event, and investigate…	Y	divergence	issue	N	misinformation		micro	empirical	quanti	Social network analysis	NA	NA	NA	Time of crisis	calamities	NA	Y	Twitter	Y	N	Australia	N	NA	NA	NA	N	NA	1
Bozdaƒü, √á., & Ko√ßer, S.	Skeptical Inertia in the Face of Polarization: News Consumption and Misinformation in Turkey	skeptical inertia in the face of polarization news consumption and misinformation in turkey	2022	https://www.cogitatiopress.com/mediaandcommunication/article/view/5057	Media and Communication	https://doi.org/10.17645/mac.v10i2.5057	10	2	169	179	Journal article	Focusing on Turkey, this article analyzes the role of polarization on news users‚Äô perception of misinformation and mistrust in the news on social media. Turkey is one of the countries where citizens complain most about misinformation on the internet. The citizens‚Äô trust in news institutions is also in continuous decline. Furthermore, both Turkish society and its media landscape are politicall…	N	divergence		N	misinformation		macro	empirical	quali	focus group	media diaries	NA	NA	Time of crisis	election	NA	Y	News media	Y	N	Turkey	Y	In both the focus groups and the semi‚Äêstructured interviews, many participants in our study demonstrated a keen awareness and self‚Äêreflection about how the polarized and politicized media environment brings the accuracy of news into question. Despite the nature of the media environment and the users‚Äô constant suspicion of the news genre, news users choose to use sources that align with thei…	NA	NA	N	NA	1
Allcott, H., & Gentzkow, M.	Social media and fake news in the 2016 election	social media and fake news in the 2016 election	2017	https://www.aeaweb.org/articles?id=10.1257%2Fjep.31.2.211&fbclid=IwAR04My3aiycypMJKSI58e84gDvdrodsB9fqCycH9YfepWDDDwT--fZnVPvo;%20https://www.nyu.edu/about/news-publications/news/2019/january/fake-news-shared-by-very-few--but-those-over-65-more-likely-to-p.html	Journal of economic perspectives	10.1257/jep.31.2.211	31	2	21	36	Journal article	Following the 2016 US presidential election, many have expressed concern about the effects of false stories ("fake news"), circulated largely through social media. We discuss the economics of fake news and present new data on its consumption prior to the election. Drawing on web browsing data, archives of fact-checking websites, and results from a new online survey, we find: 1) social media was a…	Y	consistency		Y	fake news		micro	empirical	quanti	experiment	survey	partisanship predict polarization?	cross	Time of crisis	election	2016	Y	Social media	Y	N	US	Y	The average adult is exposed more to pro-trump fake news then pro-clinton	NA	PtoF	N	NA	2
Azzimonti, M., & Fernandes, M.	Social media networks, fake news, and polarization	social media networks fake news and polarization	2022	https://www.sciencedirect.com/science/article/pii/S0176268022000623	European Journal of Political Economy	https://doi.org/10.1016/j.ejpoleco.2022.102256	NA	NA	1	25	Journal article	We study how the structure of social media networks and the presence of fake news affects the degree of misinformation and polarization in a society. For that, we analyze a dynamic model of opinion exchange in which individuals have imperfect information about the true state of the world and exhibit bounded rationality. Key to the analysis is the presence of internet bots: agents in the network t…	N	divergence		N	fake news		micro	empirical	quanti	mathematical simulation	NA	NA	NA	Peace time	NA	NA	Y	Twitter	N	NA	NA	N	NA	NA	NA	N	NA	1
Bansal, G., & Weinschenk, A	Something Real about Fake News: The Role of Polarization and Mindfulness	something real about fake news the role of polarization and mindfulness	2020	https://core.ac.uk/download/pdf/326836107.pdf	AMCIS 2020 Proceedings	NA	8	NA	1	10	Conference proceedings	Recently the spread of fake news has become a serious concern. However, there is limited research examining the factors that can help contain the spread of fake news on social media. This research uses the lens of mindfulness and a cluster of theories related to social media engagement (information processing, the network of strong ties, homophily, polarization, and echo chamber effects) to expla…	Y	others_echo-chambers		N	fake news		micro	empirical	quanti	survey	survey	NA	cross	Peace time	NA	NA	Y	Social media	N	NA	NA	N	NA	NA	NA	N	NA	2
Kruglanski, A. W., Molinario, E., Ellenberg, M., & Di Cicco, G	Terrorism and Conspiracy Theories: A View from the 3N model of radicalization	terrorism and conspiracy theories a view from the 3n model of radicalization	2022	https://www.sciencedirect.com/science/article/pii/S2352250X22001154	Current Opinion in Psychology	https://doi.org/10.1016/j.copsyc.2022.101396	47	NA	1	5	Journal article	In this work, we discuss through lens of the 3N model of radicalization vulnerability to conspiracy beliefs and the factors, which contribute to acting upon such beliefs. After discussing the numerous empirically supported precursors to conspiracy beliefs, we integrate them within the 3N framework, positing that belief in conspiracy theories are particularly suited to satisfy the need for signifi…	N	divergence		N	conspiracy theories		macro	theoretical	NA		NA	radicalization vulnerability to conspiracy beliefs	NA	Peace time	NA	NA	N	NA	N	NA	NA	N	NA	conspiracy theories by themselves are not sufficient to lead to violence and terrorism	NA	N	NA	1
Obaidi, M., Kunst, J., Ozer, S., & Kimel, S. Y.	The ‚ÄúGreat Replacement‚Äù conspiracy: How the perceived ousting of Whites can evoke violent extremism and Islamophobia	the great replacement conspiracy how the perceived ousting of whites can evoke violent extremism and islamophobia	2021	https://journals.sagepub.com/doi/abs/10.1177/13684302211028293	Group Processes & Intergroup Relations	https://doi.org/10.1177/13684302211028293	25	7	1675	1695	Journal article	Increased immigration and demographic changes have not only resulted in political pushback, but also in violent attacks against immigrants. Several recent terrorist attacks committed by White supremacists invoke rhetoric around a deliberate attempt to make Whites extinct and replace them with non-Western immigrants. Yet, while it is widely acknowledged among extremism researchers that this percep…	Y	divergence	issue_islamophobia	N	conspiracy theories		micro	empirical	quanti	experiment	survey	this perception of orchestrated extinction or replacement has tremendous potential to lead to violent extremism	cross	Peace time	NA	NA	Y	Facebook	Y	Y	Denmark, Norway	Y	this perception is associated with the persecution of Muslims, violent intentions, and Islamophobia	NA	PtoF	Y	1. a central limitation of this study is that our independent variable could be perceived as a proxy variable. More specifically, rather than using a direct measure of perceived replacement, we measured the feeling of becoming alienated due to increased Muslim migration. 2. a central limitation of the first two studies is the cross-sectional data structure. 3. use of nonrepresentative samples.	1
Mendoza, G. A. S., Ballar, K. J., & Yap, J.	The Link Between Fake News Susceptibility and Political Polarization of the Youth in the Philippines	the link between fake news susceptibility and political polarization of the youth in the philippines	2021	https://papers.ssrn.com/sol3/papers.cfm?abstract_id=3964492	SSRN	https://dx.doi.org/10.2139/ssrn.3964492	NA	NA	NA	NA	Preprint	Misinformation, political polarization, its links, and negative societal consequences have long been studied in literature. This study contributes to this field by exploring the relationship of political polarization, using a novel measure that captures political support for President Duterte (representing the administration) against political support for Vice President Robredo (representing the …	Y	divergence		N	fake news		micro	empirical	quanti	survey	NA	How does political polarization increase the Filipino youth‚Äôs susceptibility to believing in misinformation?	cross	Peace time	NA	NA	N	NA	Y	N	Philippines	Y	partisan supporters of President Duterte are more likely to inaccurately identify fake and real news, compared to partisan supporters of the opposition	NA	PtoF	Y	limited focus of the survey to Philippine youth from the universities	1
Flynn, D. J., Nyhan, B., & Reifler, J.	The nature and origins of misperceptions: Understanding false and unsupported beliefs about politics	the nature and origins of misperceptions understanding false and unsupported beliefs about politics	2017	https://onlinelibrary.wiley.com/doi/abs/10.1111/pops.12394	Political Psychology	10.1111/pops.12394	38	1	127	150	Journal article	Political misperceptions can distort public debate and undermine people‚Äôs ability to form meaningful opinions.Why do people often hold these false or unsupported beliefs, and why is it sometimes so difficult to convincethem otherwise? We argue that political misperceptions are typically rooted in directionally motivatedreasoning, which limits the effectiveness of corrective information about co…	Y	divergence		Y	misinformation		macro	theoretical	NA	NA	NA	NA	NA	Peace time	NA	NA	N	NA	N	NA	NA	N	NA	NA	NA	N	NA	2
Valenzuela, S., Halpern, D., Katz, J. E., & Miranda, J. P.	The paradox of participation versus misinformation: Social media, political engagement, and the spread of misinformation	the paradox of participation versus misinformation social media political engagement and the spread of misinformation	2019	https://www.tandfonline.com/doi/abs/10.1080/21670811.2019.1623701	Digital Journalism	https://doi.org/10.1080/21670811.2019.1623701	7	6	802	823	Journal article	The mechanisms by which users of platforms such as Facebook and Twitter spread misinformation are not well understood. In this study, we argue that the effects of informational uses of social media on political participation are inextricable from its effects on misinformation sharing. That is, political engagement is both a major consequence of using social media for news as well as a key anteced…	N	divergence	ideological scale	Y	misinformation		micro	empirical	quanti	survey	NA	NA	long	Peace time	NA	2017-2018	Y	Social media	Y	N	Chile	N	NA	NA	NA	Y	While the panel design of our survey is an improvement over cross-sectional designs, it is not based on random assignment.	2
Efsas, E.	The role of fake news in fueling hate speech and extremism online; Promoting adequate measures for tackling the phenomenon	the role of fake news in fueling hate speech and extremism online; promoting adequate measures for tackling the phenomenon	2021	https://policycommons.net/artifacts/2026203/the-role-of-fake-news-in-fueling-hate-speech-and-extremism-online-promoting-adequate-measures-for-tackling-the-phenomenon/2778645/	Policy Commons	NA	NA	NA	NA	NA	Scientific report	The American technology businessman and former CEO of Google, Eric Schmidt has once said, ‚ÄúThe Internet is the first thing that humanity has built that humanity doesn't understand, the largest experiment in anarchy that we have ever had‚Äù. And indeed, while the importance of the internet in today‚Äôs society as a driver of communication, gateway to vast amounts of information and enabler of so…	N	divergence		N	fake news		micro	empirical	quanti	survey	NA	NA	cross	Peace time	NA	NA	Y	Social media	Y	N	India	N	NA	NA	NA	N	NA	1
Au, C. H., Ho, K. K., & Chiu, D. K.	The role of online misinformation and fake news in ideological polarization: barriers, catalysts, and implications	the role of online misinformation and fake news in ideological polarization barriers catalysts and implications	2021	https://link.springer.com/article/10.1007/s10796-021-10133-9	Information Systems Frontiers	10.1007/s10796-021-10133-9	24	NA	1331	1354	Journal article	In recent years, the circulation of online misinformation and fake news has drawn our attention, given it has ideologically polarized society and has led to social instability, compromised democracies, and other consequences. Efforts on technical or behavioral dimensions on their identification are not uncommon, but these efforts inadequately addressed their roots, and thus may not stop them from…	Y	divergence		N	misinformation		macro	theoretical	NA	NA	NA	how online misinformation and fake news leads to ideological polarization	NA	Peace time	NA	NA	N	NA	Y	N	Hong Kong	N	NA	NA	NA	N	NA	1
Johnson, J.	The self-radicalization of white men:‚ÄúFake news‚Äù and the affective networking of paranoia	the self-radicalization of white menfake news and the affective networking of paranoia	2018	https://academic.oup.com/ccc/article-abstract/11/1/100/4953075	Communication Culture & Critique	https://doi.org/10.1093/ccc/tcx014	11	1	100	115	Journal article	This article examines how paranoia is affectively networked through digital technologies, political performances, and social media to radicalize white men. Using actor-network theory and affect theory, this paper analyzes how acts of domestic terrorism perpetrated by white men are triggered beyond rationales of self-interest through the circulation of paranoia as affective value. Specifically, th…	N	divergence		N	conspiracy theories		macro	theoretical	NA	NA	NA	conspiracy theories lead to radicalization	NA	Peace time	NA	NA	N	NA	Y	N	US	N	NA	NA	NA	N	NA	1
Rousis, G. J., Richard, F. D., & Wang, D. Y. D.	The truth is out there: The prevalence of conspiracy theory use by radical violent extremist organizations	the truth is out there the prevalence of conspiracy theory use by radical violent extremist organizations	2020	https://www.tandfonline.com/doi/abs/10.1080/09546553.2020.1835654	Terrorism and Political Violence	https://doi.org/10.1080/09546553.2020.1835654	34	8	1739	1757	Journal article	This project examined conspiracy theory use across three types of groups: radical violent extremists (RVE), nonviolent extremists, and moderates. Using the theory of significance quest, or the desire for one‚Äôs life to have meaning, the current project determined whether RVE groups were more likely to use conspiracy theories and promote loss of significance in violent passages than the other gro…	N	divergence		Y	conspiracy theories		micro	empirical	quanti	content analysis	statistical analysis	Radical violent extremist groups will use more conspiracy theories than nonviolent and moderate groups.	NA	Peace time	NA	NA	N	NA	N	NA	NA	Y	groups that explicitly promote violence to achieve their goals use conspiracy theories in their recruitment materials more than groups that disavow violence, regardless of ideology	NA	NA	Y	1. the authors‚Äô lack of intimate knowledge of the Arabic language, Islam, and the Koran. 2. limited scope of this project. We are interested only in determining whether RVE groups use conspiracy theories in their recruitment materials to invoke significance quest among readers.	1
Nielsen, R. K., Kalogeropoulos, A., & Fletcher, R.	UK public opinion polarised on news coverage of government coronavirus response and concern over misinformation	uk public opinion polarised on news coverage of government coronavirus response and concern over misinformation	2020	https://papers.ssrn.com/sol3/papers.cfm?abstract_id=3609186	SSRN	NA	NA	NA	NA	NA	Data sheet	In this Reuters Institute's factsheet we examine people‚Äôs attitudes towards how news organisations, government and other institutions are responding to the coronavirus pandemic in the UK based on a survey fielded from 24 April to 28 April. UK public opinion is split three ways between those who think the news media have not been critical enough of the government response (30%), those who think …	N	other_partisanship		N	misinformation		micro	empirical	quanti	survey	NA	NA	cross	Time of crisis	pandemic	NA	Y	News media	Y	N	UK	N	NA	NA	NA	N	NA	1
San Mart√≠n, J., Drubi, F., & P√©rez, D. R.	Uncritical polarized groups: The impact of spreading fake news as fact in social networks	uncritical polarized groups the impact of spreading fake news as fact in social networks	2020	https://www.sciencedirect.com/science/article/pii/S0378475420302159	Mathematics and Computers in Simulation	https://doi.org/10.1016/j.matcom.2020.06.013	178	NA	192	206	Journal article	The spread of ideas in online social networks is a crucial phenomenon to understand nowadays the proliferation of fake news and their impact in democracies. This makes necessary to use models that mimic the circulation of rumors. The law of large numbers as well as the probability distribution of contact groups allow us to construct a model with a minimum number of hypotheses. Moreover, we can an…	N	others_echo-chambers		N	rumors		macro	empirical	quanti	mathematical simulation	NA	polarized groups as rumors spreaders	NA	Peace time	NA	NA	Y	WhatsApp	N	NA	NA	N	NA	we can detect and estimate the size of a group of uncritical senders in a social network by analyzing in particular how the presence of this group changes the temporal evolution in the propagation of a rumor.	NA	N	NA	1
Evangelista, R., & Bruno, F.	WhatsApp and political instability in Brazil: targeted messages and political radicalisation	whatsapp and political instability in brazil targeted messages and political radicalisation	2019	https://www.econstor.eu/handle/10419/214094	Internet Policy Review	https://doi.org/10.14763/2019.4.1434	8	4	1	23	Journal article	In the 2018 presidential election, Brazil elected a fringe congressman, Jair Bolsonaro, despite his radical rhetoric that would suffice to shake the public image of any candidate in the world and the lack of traditional resources of his campaign. One of the hypotheses for this electoral success is that his campaign built a specific communication strategy that used internet platforms to communicat…	N	divergence		N	disinformation		micro	empirical	quali	content analysis	case study	NA	NA	Time of crisis	election	NA	Y	WhatsApp	Y	N	Brasil	N	NA	NA	NA	N	NA	2
AM Enders, JE Uscinski, CA Klofstad‚Ä¶	Who supports qanon? A case study in political extremism	who supports qanon a case study in political extremism	2022	https://www.journals.uchicago.edu/doi/abs/10.1086/717850?journalCode=jop	The Journal of politics	https://doi.org/10.1086/717850	84	3	NA	NA	Journal article	The QAnon conspiracy theory has garnered increasing attention as more than 80 pro-QAnon congressional candidates vied for nominations in 2020 primary races. The QAnon movement is widely characterized as ‚Äúfar right‚Äù and ‚Äúgrowing,‚Äù but such claims rest on flimsy evidence. Using six public opinion polls from 2018 to 2020, we find that support for QAnon is both meager and stable across time. …	N	divergence		N	conspiracy theories		micro	empirical	quanti	survey	NA	Does support for QAnon stem from far-right ideologies or identities?	long	Peace time	NA	2018, 2020	N	NA	Y	N	US	Y	it is the extremity of political orientations that relates to QAnon support.	NA	PtoF	Y	independents and their unwillingness to identify as partisans or ideologues; perhaps a new focus on extremists is needed.	2
Hopp, T., Ferrucci, P., & Vargo, C. J.	Why Do People Share Ideologically Extreme, False, and Misleading Content on Social Media? A Self-Report and Trace Data‚ÄìBased Analysis of Countermedia Content Dissemination on Facebook and Twitter	why do people share ideologically extreme false and misleading content on social media? a self-report and trace data‚Äìbased analysis of countermedia content	2020	https://academic.oup.com/hcr/article-abstract/46/4/357/5840447	Human Communication Research	https://doi.org/10.1093/hcr/hqz022	46	4	357	384	Journal article	Recently, substantial attention has been paid to the spread of highly partisan and often factually incorrect information (i.e., so-called ‚Äúfake news‚Äù) on social media. In this study, we attempt to extend current knowledge on this topic by exploring the degree to which individual levels of ideological extremity, social trust, and trust in the news media are associated with the dissemination of…	N	divergence		N	other_counter media content		micro	empirical	quanti	survey	social media big data analysis	Ideological extremity will be positively associated with sharing countermedia content on social media.	NA	Time of crisis	election	2015, 2017	Y	Twitter, Facebook	Y	N	US	Y	the data indicated that ideological extremity was positively and statistically significantly associated with the rate at which countermedia content was shared on Facebook	NA	PtoF	Y	exploratory study, normatively negative handling of the term countermedia, relatively small number of independent variable	1
Hameleers, M., & Brosius, A.	You Are Wrong Because I Am Right! The Perceived Causes and Ideological Biases of Misinformation Beliefs	you are wrong because i am right the perceived causes and ideological biases of misinformation beliefs	2022	https://academic.oup.com/ijpor/article/34/1/edab028/6431903	International Journal of Public Opinion Research	https://doi.org/10.1093/ijpor/edab028	34	1	1	12	Journal article	In the context of increasing concerns about false and deceptive information in public opinion, this research note explores which causes and sources news users associate with the dissemination of misinformation. Based on representative survey data collected in the Netherlands (N = 1,994), we found that news users distinguish unintentional causes related to uncertain evidence and lacking expert kno…	N	affective		Y	false information		micro	empirical	quanti	survey	NA	this research note explores which causes and sources news users associate with the dissemination of misinformation	cross	Peace time	NA	2020	N	NA	Y	N	Netherlands	Y	People are more likely to accept information from their in-group, whereas they are likely to associate opposed sources with mis- and disinformation.	NA	PtoF	Y	crude measures of self-perceived mis- and disinformation, causes, and sources; no specific political motivations; epistemic problem on false information meaning;	2
